# Supplementary material for: Meta analysis of the diagnostic efficacy of transformer-based multimodal fusion deep learning models in early Alzheimer’s disease
Source: Front Neurol. 2025 Oct 20;16:1641548. doi: 10.3389/fneur.2025.1641548 (PMC12580090; doi:10.3389/fneur.2025.1641548)
Supplement: Supplementary file 1 [file Table_1.xlsx]

## Sheet: StudyData
StudyID	Year	Country	Modalities	ModelType	FusionStrategy	SampleSize	AUC	Sensitivity	Specificity	Accuracy
Study1	2022	Lithuania	MRI+PET	Transformer+CNN	Middle	1401	0.929	0.893	0.893	0.89
Study2	2023	Lithuania	MRI+PET	Transformer+CNN	Middle	1208	0.93	0.908	0.886	0.894
Study3	2022	China	MRI+PET	Transformer+CNN	Middle	928	0.937	0.904	0.902	0.897
Study4	2025	Germany	MRI+PET	Transformer+CNN	Middle	211	0.944	0.927	0.907	0.907
Study5	2022	USA	MRI+PET	Transformer+CNN	Middle	506	0.939	0.91	0.922	0.874
Study6	2023	Germany	MRI+PET	Transformer+CNN	Middle	1150	0.944	0.91	0.922	0.906
Study7	2025	Lithuania	MRI+PET	Transformer+CNN	Middle	739	0.95	0.91	0.919	0.896
Study8	2024	UK	MRI+PET	Transformer+CNN	Middle	1353	0.915	0.882	0.88	0.892
Study9	2025	USA	MRI+EEG	Transformer+CNN	Middle	683	0.95	0.924	0.917	0.94
Study10	2024	Lithuania	MRI+EEG	Transformer+CNN	Middle	296	0.95	0.924	0.923	0.911
Study11	2024	UK	MRI+EEG	Transformer+CNN	Middle	502	0.947	0.925	0.91	0.899
Study12	2025	USA	MRI+PET+Clinical	Transformer+CNN	Early	730	0.924	0.89	0.883	0.872
Study13	2022	USA	MRI+PET+Clinical	Transformer+CNN	Early	73	0.95	0.922	0.918	0.902
Study14	2022	UK	MRI+PET+Clinical	Transformer+CNN	Early	1078	0.928	0.889	0.912	0.876
Study15	2022	Lithuania	MRI+EEG	Pure Transformer	Early	214	0.911	0.876	0.881	0.88
Study16	2024	China	MRI+PET+Genetics	Pure Transformer	Early	598	0.932	0.895	0.918	0.885
Study17	2022	UK	MRI+PET+Genetics	Pure Transformer	Late	215	0.949	0.915	0.914	0.899
Study18	2022	Lithuania	MRI+PET+Genetics	Pure Transformer	Late	751	0.927	0.897	0.894	0.894
Study19	2023	UK	MRI+PET+Genetics	Pure Transformer	Late	1393	0.95	0.908	0.91	0.888
Study20	2024	USA	MRI+PET+Genetics	Pure Transformer	Late	752	0.95	0.905	0.924	0.907
